# Supplementary material for: Unique and shared transcriptomic signatures underlying localized scleroderma pathogenesis identified using interpretable machine learning
Source: JCI Insight. 2025 Apr 8;10(7):e185758. doi: 10.1172/jci.insight.185758 (PMC11981619; doi:10.1172/jci.insight.185758)
Supplement: Supporting data values [file jciinsight-10-185758-s171.xlsx]

## Sheet: Fig 2A
Wilcox 2-sided p-value	<0.000000000000000222
CV replicate	method	auc	Model
1	TRUE	0.753813	Peds + Adult LS vs Healthy
2	Permuted	0.529412	Peds + Adult LS vs Healthy
3	TRUE	0.867102	Peds + Adult LS vs Healthy
4	Permuted	0.553377	Peds + Adult LS vs Healthy
5	TRUE	0.83878	Peds + Adult LS vs Healthy
6	Permuted	0.586057	Peds + Adult LS vs Healthy
7	TRUE	0.742919	Peds + Adult LS vs Healthy
8	Permuted	0.54902	Peds + Adult LS vs Healthy
9	TRUE	0.825708	Peds + Adult LS vs Healthy
10	Permuted	0.594771	Peds + Adult LS vs Healthy
11	TRUE	0.784314	Peds + Adult LS vs Healthy
12	Permuted	0.527233	Peds + Adult LS vs Healthy
13	TRUE	0.808279	Peds + Adult LS vs Healthy
14	Permuted	0.525054	Peds + Adult LS vs Healthy
15	TRUE	0.788671	Peds + Adult LS vs Healthy
16	Permuted	0.592593	Peds + Adult LS vs Healthy
17	TRUE	0.766885	Peds + Adult LS vs Healthy
18	Permuted	0.518519	Peds + Adult LS vs Healthy
19	TRUE	0.784314	Peds + Adult LS vs Healthy
20	Permuted	0.535948	Peds + Adult LS vs Healthy
21	TRUE	0.821351	Peds + Adult LS vs Healthy
22	Permuted	0.651416	Peds + Adult LS vs Healthy
23	TRUE	0.819172	Peds + Adult LS vs Healthy
24	Permuted	0.647059	Peds + Adult LS vs Healthy
25	TRUE	0.788671	Peds + Adult LS vs Healthy
26	Permuted	0.53159	Peds + Adult LS vs Healthy
27	TRUE	0.782135	Peds + Adult LS vs Healthy
28	Permuted	0.538126	Peds + Adult LS vs Healthy
29	TRUE	0.762527	Peds + Adult LS vs Healthy
30	Permuted	0.703704	Peds + Adult LS vs Healthy
31	TRUE	0.647059	Peds + Adult LS vs Healthy
32	Permuted	0.566449	Peds + Adult LS vs Healthy
33	TRUE	0.71024	Peds + Adult LS vs Healthy
34	Permuted	0.509804	Peds + Adult LS vs Healthy
35	TRUE	0.769063	Peds + Adult LS vs Healthy
36	Permuted	0.507625	Peds + Adult LS vs Healthy
37	TRUE	0.799564	Peds + Adult LS vs Healthy
38	Permuted	0.540305	Peds + Adult LS vs Healthy
39	TRUE	0.840959	Peds + Adult LS vs Healthy
40	Permuted	0.601307	Peds + Adult LS vs Healthy
41	TRUE	0.771242	Peds + Adult LS vs Healthy
42	Permuted	0.588235	Peds + Adult LS vs Healthy
43	TRUE	0.834423	Peds + Adult LS vs Healthy
44	Permuted	0.51634	Peds + Adult LS vs Healthy
45	TRUE	0.786492	Peds + Adult LS vs Healthy
46	Permuted	0.503268	Peds + Adult LS vs Healthy
47	TRUE	0.736383	Peds + Adult LS vs Healthy
48	Permuted	0.607843	Peds + Adult LS vs Healthy
49	TRUE	0.686275	Peds + Adult LS vs Healthy
50	Permuted	0.579521	Peds + Adult LS vs Healthy
51	TRUE	0.854031	Peds + Adult LS vs Healthy
52	Permuted	0.603486	Peds + Adult LS vs Healthy
53	TRUE	0.808279	Peds + Adult LS vs Healthy
54	Permuted	0.559913	Peds + Adult LS vs Healthy
55	TRUE	0.816993	Peds + Adult LS vs Healthy
56	Permuted	0.51634	Peds + Adult LS vs Healthy
57	TRUE	0.673203	Peds + Adult LS vs Healthy
58	Permuted	0.509804	Peds + Adult LS vs Healthy
59	TRUE	0.786492	Peds + Adult LS vs Healthy
60	Permuted	0.614379	Peds + Adult LS vs Healthy
61	TRUE	0.755991	Peds + Adult LS vs Healthy
62	Permuted	0.616558	Peds + Adult LS vs Healthy
63	TRUE	0.797386	Peds + Adult LS vs Healthy
64	Permuted	0.594771	Peds + Adult LS vs Healthy
65	TRUE	0.810458	Peds + Adult LS vs Healthy
66	Permuted	0.618736	Peds + Adult LS vs Healthy
67	TRUE	0.784314	Peds + Adult LS vs Healthy
68	Permuted	0.533769	Peds + Adult LS vs Healthy
69	TRUE	0.77342	Peds + Adult LS vs Healthy
70	Permuted	0.681917	Peds + Adult LS vs Healthy
71	TRUE	0.888889	Peds + Adult LS vs Healthy
72	Permuted	0.690632	Peds + Adult LS vs Healthy
73	TRUE	0.75817	Peds + Adult LS vs Healthy
74	Permuted	0.745098	Peds + Adult LS vs Healthy
75	TRUE	0.810458	Peds + Adult LS vs Healthy
76	Permuted	0.631808	Peds + Adult LS vs Healthy
77	TRUE	0.764706	Peds + Adult LS vs Healthy
78	Permuted	0.520697	Peds + Adult LS vs Healthy
79	TRUE	0.668845	Peds + Adult LS vs Healthy
80	Permuted	0.507625	Peds + Adult LS vs Healthy
81	TRUE	0.867102	Peds + Adult LS vs Healthy
82	Permuted	0.601307	Peds + Adult LS vs Healthy
83	TRUE	0.766885	Peds + Adult LS vs Healthy
84	Permuted	0.642702	Peds + Adult LS vs Healthy
85	TRUE	0.771242	Peds + Adult LS vs Healthy
86	Permuted	0.649237	Peds + Adult LS vs Healthy
87	TRUE	0.823529	Peds + Adult LS vs Healthy
88	Permuted	0.6122	Peds + Adult LS vs Healthy
89	TRUE	0.736383	Peds + Adult LS vs Healthy
90	Permuted	0.603486	Peds + Adult LS vs Healthy
91	TRUE	0.764706	Peds + Adult LS vs Healthy
92	Permuted	0.588235	Peds + Adult LS vs Healthy
93	TRUE	0.814815	Peds + Adult LS vs Healthy
94	Permuted	0.555556	Peds + Adult LS vs Healthy
95	TRUE	0.786492	Peds + Adult LS vs Healthy
96	Permuted	0.579521	Peds + Adult LS vs Healthy
97	TRUE	0.847495	Peds + Adult LS vs Healthy
98	Permuted	0.544662	Peds + Adult LS vs Healthy
99	TRUE	0.79085	Peds + Adult LS vs Healthy
100	Permuted	0.509804	Peds + Adult LS vs Healthy

## Sheet: Fig 2B,E
	Figure	2B	2E
	Wilcox 2-sided p-value	4.54313e-07	0.00458683
Sample	Label	LF #1	LF #2
SC126	LS	0.0321272	0.956485
SC198	LS	0.363342	1.16323
SC246	LS	0.217028	1.18262
SC259	LS	0.21048	1.01243
SC144	LS	-0.0309616	-0.132297
SC300	LS	0.139584	0.809599
SC260	LS	-0.016809	-1.36578
SC222	LS	0.215463	1.4408
SC266	LS	0.223808	0.100673
SC267	LS	0.334515	-0.275494
SC272	LS	0.415111	-0.65124
SC275	LS	0.109051	0.743413
HJ809	LS	0.197732	-1.37107
HJ867	LS	-0.19395	-0.197288
SC32	Healthy	-0.477492	0.251612
SC296	Healthy	0.0221313	0.418421
SC297	Healthy	-0.327111	0.443252
HSK053	Healthy	-0.0224352	0.757984
HSK054	Healthy	-0.0142766	0.261059
PHC003	Healthy	-0.310561	-1.10368
SC50	Healthy	-0.0486977	1.05709
SC68	Healthy	-0.112364	1.03998
SC124	Healthy	-0.0819591	0.846756
SC125	Healthy	-0.0124792	0.765618
SC1	Healthy	-0.196768	1.05438
SC4	Healthy	-0.290944	0.748032
SC18	Healthy	-0.224188	1.51731
SC33	Healthy	-0.332582	1.3001
SC361	LS	-0.430538	-1.29286
SC388	LS	0.110599	-0.12635
SC391	LS	0.0537969	-0.408447
SC424	LS	0.201643	-0.185837
SC442	LS	-0.0858211	0.282692
SC443	LS	-0.281194	-0.172256
SC457	LS	-0.234172	-1.25618
SC455	LS	-0.439268	-1.85222
SC389	LS	0.491692	-1.75135
SC408	LS	0.197684	-1.89527
SC409	LS	0.0891198	-1.98329
SC445	LS	0.227689	-0.586199
SC446	LS	0.190031	-1.70434
SC392	Healthy	0.047951	-0.547455
SC386	Healthy	-0.0829497	0.841445
SC407	Healthy	0.156944	-0.136113

## Sheet: Fig 3A
Wilcox 2-sided p-value	<0.000000000000000222
CV replicate	method	auc	Model
1	TRUE	1	Adult LS vs Healthy
2	Permuted	0.567308	Adult LS vs Healthy
3	TRUE	0.990385	Adult LS vs Healthy
4	Permuted	0.673077	Adult LS vs Healthy
5	TRUE	1	Adult LS vs Healthy
6	Permuted	0.740385	Adult LS vs Healthy
7	TRUE	0.923077	Adult LS vs Healthy
8	Permuted	0.557692	Adult LS vs Healthy
9	TRUE	1	Adult LS vs Healthy
10	Permuted	0.538462	Adult LS vs Healthy
11	TRUE	1	Adult LS vs Healthy
12	Permuted	0.5	Adult LS vs Healthy
13	TRUE	1	Adult LS vs Healthy
14	Permuted	0.586538	Adult LS vs Healthy
15	TRUE	1	Adult LS vs Healthy
16	Permuted	0.634615	Adult LS vs Healthy
17	TRUE	1	Adult LS vs Healthy
18	Permuted	0.596154	Adult LS vs Healthy
19	TRUE	0.971154	Adult LS vs Healthy
20	Permuted	0.557692	Adult LS vs Healthy
21	TRUE	0.923077	Adult LS vs Healthy
22	Permuted	0.730769	Adult LS vs Healthy
23	TRUE	0.951923	Adult LS vs Healthy
24	Permuted	0.509615	Adult LS vs Healthy
25	TRUE	1	Adult LS vs Healthy
26	Permuted	0.557692	Adult LS vs Healthy
27	TRUE	0.942308	Adult LS vs Healthy
28	Permuted	0.788462	Adult LS vs Healthy
29	TRUE	1	Adult LS vs Healthy
30	Permuted	0.817308	Adult LS vs Healthy
31	TRUE	1	Adult LS vs Healthy
32	Permuted	0.615385	Adult LS vs Healthy
33	TRUE	0.971154	Adult LS vs Healthy
34	Permuted	0.519231	Adult LS vs Healthy
35	TRUE	1	Adult LS vs Healthy
36	Permuted	0.5	Adult LS vs Healthy
37	TRUE	0.961538	Adult LS vs Healthy
38	Permuted	0.75	Adult LS vs Healthy
39	TRUE	0.980769	Adult LS vs Healthy
40	Permuted	0.625	Adult LS vs Healthy
41	TRUE	1	Adult LS vs Healthy
42	Permuted	0.682692	Adult LS vs Healthy
43	TRUE	1	Adult LS vs Healthy
44	Permuted	0.769231	Adult LS vs Healthy
45	TRUE	0.980769	Adult LS vs Healthy
46	Permuted	0.663462	Adult LS vs Healthy
47	TRUE	0.990385	Adult LS vs Healthy
48	Permuted	0.596154	Adult LS vs Healthy
49	TRUE	0.951923	Adult LS vs Healthy
50	Permuted	0.557692	Adult LS vs Healthy
51	TRUE	0.980769	Adult LS vs Healthy
52	Permuted	0.673077	Adult LS vs Healthy
53	TRUE	0.903846	Adult LS vs Healthy
54	Permuted	0.817308	Adult LS vs Healthy
55	TRUE	0.788462	Adult LS vs Healthy
56	Permuted	0.615385	Adult LS vs Healthy
57	TRUE	0.778846	Adult LS vs Healthy
58	Permuted	0.682692	Adult LS vs Healthy
59	TRUE	1	Adult LS vs Healthy
60	Permuted	0.701923	Adult LS vs Healthy
61	TRUE	1	Adult LS vs Healthy
62	Permuted	0.576923	Adult LS vs Healthy
63	TRUE	0.980769	Adult LS vs Healthy
64	Permuted	0.663462	Adult LS vs Healthy
65	TRUE	0.990385	Adult LS vs Healthy
66	Permuted	0.730769	Adult LS vs Healthy
67	TRUE	0.990385	Adult LS vs Healthy
68	Permuted	0.701923	Adult LS vs Healthy
69	TRUE	1	Adult LS vs Healthy
70	Permuted	0.653846	Adult LS vs Healthy
71	TRUE	0.990385	Adult LS vs Healthy
72	Permuted	0.653846	Adult LS vs Healthy
73	TRUE	1	Adult LS vs Healthy
74	Permuted	0.567308	Adult LS vs Healthy
75	TRUE	0.990385	Adult LS vs Healthy
76	Permuted	0.682692	Adult LS vs Healthy
77	TRUE	0.913462	Adult LS vs Healthy
78	Permuted	0.788462	Adult LS vs Healthy
79	TRUE	1	Adult LS vs Healthy
80	Permuted	0.528846	Adult LS vs Healthy
81	TRUE	1	Adult LS vs Healthy
82	Permuted	0.769231	Adult LS vs Healthy
83	TRUE	0.980769	Adult LS vs Healthy
84	Permuted	0.548077	Adult LS vs Healthy
85	TRUE	0.932692	Adult LS vs Healthy
86	Permuted	0.721154	Adult LS vs Healthy
87	TRUE	0.990385	Adult LS vs Healthy
88	Permuted	0.682692	Adult LS vs Healthy
89	TRUE	0.923077	Adult LS vs Healthy
90	Permuted	0.538462	Adult LS vs Healthy
91	TRUE	0.951923	Adult LS vs Healthy
92	Permuted	0.644231	Adult LS vs Healthy
93	TRUE	0.990385	Adult LS vs Healthy
94	Permuted	0.682692	Adult LS vs Healthy
95	TRUE	1	Adult LS vs Healthy
96	Permuted	0.615385	Adult LS vs Healthy
97	TRUE	0.980769	Adult LS vs Healthy
98	Permuted	0.634615	Adult LS vs Healthy
99	TRUE	1	Adult LS vs Healthy
100	Permuted	0.615385	Adult LS vs Healthy

## Sheet: Fig 3C,E
	Figure	3C	3E
	Wilcox 2-sided p-value	0.00148541	0.00148541
Sample	Label	LF #1	LF #2
SC260	LS	0.0790741	0.765853
SC222	LS	0.0394484	-1.00618
SC266	LS	0.0942525	-0.82495
SC267	LS	0.333531	0.660897
SC272	LS	0.430415	-0.972825
SC275	LS	0.0707242	-1.45671
HJ809	LS	0.164856	0.722794
HJ867	LS	-0.392809	0.960563
SC50	Healthy	-0.0523762	-1.37272
SC68	Healthy	-0.158934	0.373795
SC124	Healthy	-0.212781	-0.457724
SC125	Healthy	-0.225875	-0.422762
SC1	Healthy	-0.363856	-1.30125
SC4	Healthy	-0.493852	0.869442
SC18	Healthy	-0.42457	-1.24356
SC33	Healthy	-0.489782	0.607699
SC389	LS	0.552565	0.730421
SC408	LS	0.251676	0.89297
SC409	LS	0.185825	0.763348
SC445	LS	0.329611	0.847817
SC446	LS	0.282855	0.86308

## Sheet: Fig 4A
Wilcox 2-sided p-value	2.4e-13
CV replicate	method	auc	Model
1	TRUE	0.708791	Peds + Adult LS Age of Onset
2	Permuted	0.510989	Peds + Adult LS Age of Onset
3	TRUE	0.659341	Peds + Adult LS Age of Onset
4	Permuted	0.527473	Peds + Adult LS Age of Onset
5	TRUE	0.796703	Peds + Adult LS Age of Onset
6	Permuted	0.571429	Peds + Adult LS Age of Onset
7	TRUE	0.813187	Peds + Adult LS Age of Onset
8	Permuted	0.571429	Peds + Adult LS Age of Onset
9	TRUE	0.802198	Peds + Adult LS Age of Onset
10	Permuted	0.505495	Peds + Adult LS Age of Onset
11	TRUE	0.813187	Peds + Adult LS Age of Onset
12	Permuted	0.626374	Peds + Adult LS Age of Onset
13	TRUE	0.895604	Peds + Adult LS Age of Onset
14	Permuted	0.615385	Peds + Adult LS Age of Onset
15	TRUE	0.82967	Peds + Adult LS Age of Onset
16	Permuted	0.708791	Peds + Adult LS Age of Onset
17	TRUE	0.785714	Peds + Adult LS Age of Onset
18	Permuted	0.620879	Peds + Adult LS Age of Onset
19	TRUE	0.857143	Peds + Adult LS Age of Onset
20	Permuted	0.56044	Peds + Adult LS Age of Onset
21	TRUE	0.593407	Peds + Adult LS Age of Onset
22	Permuted	0.60989	Peds + Adult LS Age of Onset
23	TRUE	0.895604	Peds + Adult LS Age of Onset
24	Permuted	0.549451	Peds + Adult LS Age of Onset
25	TRUE	0.835165	Peds + Adult LS Age of Onset
26	Permuted	0.67033	Peds + Adult LS Age of Onset
27	TRUE	0.736264	Peds + Adult LS Age of Onset
28	Permuted	0.576923	Peds + Adult LS Age of Onset
29	TRUE	0.818681	Peds + Adult LS Age of Onset
30	Permuted	0.637363	Peds + Adult LS Age of Onset
31	TRUE	0.686813	Peds + Adult LS Age of Onset
32	Permuted	0.56044	Peds + Adult LS Age of Onset
33	TRUE	0.686813	Peds + Adult LS Age of Onset
34	Permuted	0.505495	Peds + Adult LS Age of Onset
35	TRUE	0.758242	Peds + Adult LS Age of Onset
36	Permuted	0.631868	Peds + Adult LS Age of Onset
37	TRUE	0.681319	Peds + Adult LS Age of Onset
38	Permuted	0.543956	Peds + Adult LS Age of Onset
39	TRUE	0.813187	Peds + Adult LS Age of Onset
40	Permuted	0.5	Peds + Adult LS Age of Onset
41	TRUE	0.868132	Peds + Adult LS Age of Onset
42	Permuted	0.510989	Peds + Adult LS Age of Onset
43	TRUE	0.802198	Peds + Adult LS Age of Onset
44	Permuted	0.637363	Peds + Adult LS Age of Onset
45	TRUE	0.758242	Peds + Adult LS Age of Onset
46	Permuted	0.5	Peds + Adult LS Age of Onset
47	TRUE	0.71978	Peds + Adult LS Age of Onset
48	Permuted	0.752747	Peds + Adult LS Age of Onset
49	TRUE	0.71978	Peds + Adult LS Age of Onset
50	Permuted	0.631868	Peds + Adult LS Age of Onset
51	TRUE	0.697802	Peds + Adult LS Age of Onset
52	Permuted	0.582418	Peds + Adult LS Age of Onset
53	TRUE	0.868132	Peds + Adult LS Age of Onset
54	Permuted	0.637363	Peds + Adult LS Age of Onset
55	TRUE	0.725275	Peds + Adult LS Age of Onset
56	Permuted	0.56044	Peds + Adult LS Age of Onset
57	TRUE	0.730769	Peds + Adult LS Age of Onset
58	Permuted	0.56044	Peds + Adult LS Age of Onset
59	TRUE	0.818681	Peds + Adult LS Age of Onset
60	Permuted	0.725275	Peds + Adult LS Age of Onset
61	TRUE	0.82967	Peds + Adult LS Age of Onset
62	Permuted	0.785714	Peds + Adult LS Age of Onset
63	TRUE	0.82967	Peds + Adult LS Age of Onset
64	Permuted	0.582418	Peds + Adult LS Age of Onset
65	TRUE	0.857143	Peds + Adult LS Age of Onset
66	Permuted	0.505495	Peds + Adult LS Age of Onset
67	TRUE	0.857143	Peds + Adult LS Age of Onset
68	Permuted	0.521978	Peds + Adult LS Age of Onset
69	TRUE	0.697802	Peds + Adult LS Age of Onset
70	Permuted	0.510989	Peds + Adult LS Age of Onset
71	TRUE	0.703297	Peds + Adult LS Age of Onset
72	Permuted	0.604396	Peds + Adult LS Age of Onset
73	TRUE	0.840659	Peds + Adult LS Age of Onset
74	Permuted	0.521978	Peds + Adult LS Age of Onset
75	TRUE	0.884615	Peds + Adult LS Age of Onset
76	Permuted	0.813187	Peds + Adult LS Age of Onset
77	TRUE	0.648352	Peds + Adult LS Age of Onset
78	Permuted	0.538462	Peds + Adult LS Age of Onset
79	TRUE	0.67033	Peds + Adult LS Age of Onset
80	Permuted	0.565934	Peds + Adult LS Age of Onset
81	TRUE	0.82967	Peds + Adult LS Age of Onset
82	Permuted	0.593407	Peds + Adult LS Age of Onset
83	TRUE	0.736264	Peds + Adult LS Age of Onset
84	Permuted	0.543956	Peds + Adult LS Age of Onset
85	TRUE	0.846154	Peds + Adult LS Age of Onset
86	Permuted	0.505495	Peds + Adult LS Age of Onset
87	TRUE	0.824176	Peds + Adult LS Age of Onset
88	Permuted	0.758242	Peds + Adult LS Age of Onset
89	TRUE	0.758242	Peds + Adult LS Age of Onset
90	Permuted	0.736264	Peds + Adult LS Age of Onset
91	TRUE	0.637363	Peds + Adult LS Age of Onset
92	Permuted	0.653846	Peds + Adult LS Age of Onset
93	TRUE	0.736264	Peds + Adult LS Age of Onset
94	Permuted	0.664835	Peds + Adult LS Age of Onset
95	TRUE	0.708791	Peds + Adult LS Age of Onset
96	Permuted	0.763736	Peds + Adult LS Age of Onset
97	TRUE	0.807692	Peds + Adult LS Age of Onset
98	Permuted	0.538462	Peds + Adult LS Age of Onset
99	TRUE	0.857143	Peds + Adult LS Age of Onset
100	Permuted	0.576923	Peds + Adult LS Age of Onset

## Sheet: Fig 4B,D
	Figure	4B	4D
	Wilcox 2-sided p-value	0.0490027	0.0649601
Sample	Label	LF #1	LF #2
SC126	Peds	0.685747	1.05887
SC198	Peds	0.880781	1.35404
SC246	Peds	0.0838288	1.42311
SC259	Peds	0.152795	0.262769
SC144	Peds	0.616674	1.28678
SC300	Peds	0.21762	1.79553
SC260	Adult	-1.17507	-0.188144
SC222	Adult	-1.33753	-0.785152
SC266	Adult	-0.148114	-0.915487
SC267	Adult	-1.39874	0.376387
SC272	Adult	-2.09414	-0.460091
SC275	Adult	-1.46652	-0.966932
HJ809	Adult	-0.249321	0.196167
HJ867	Adult	0.11811	-0.966753
SC361	Peds	0.384801	-0.974766
SC388	Peds	0.811415	-0.990198
SC391	Peds	0.478609	0.694309
SC424	Peds	0.00449656	-0.00384574
SC442	Peds	0.659955	1.19102
SC443	Peds	0.623173	-0.906654
SC457	Peds	0.983424	0.124872
SC455	Peds	0.88681	-1.0964
SC389	Adult	0.0153793	-0.699323
SC408	Adult	-0.830743	-0.671463
SC409	Adult	0.671876	-0.912686
SC445	Adult	-0.121938	-0.640645
SC446	Adult	0.546619	1.41469

## Sheet: Fig 5A
Wilcox 2-sided p-value	0.00012
CV replicate	method	corr	mse	Model
1	TRUE	0.0917292	1.15694	Peds + Adult LS LoSAI
2	Permuted	0.119554	0.971989	Peds + Adult LS LoSAI
3	TRUE	0.285889	1.09084	Peds + Adult LS LoSAI
4	Permuted	-0.314325	2.60095	Peds + Adult LS LoSAI
5	TRUE	0.144626	1.31544	Peds + Adult LS LoSAI
6	Permuted	0.0241554	1.78042	Peds + Adult LS LoSAI
7	TRUE	0.287724	0.997324	Peds + Adult LS LoSAI
8	Permuted	-0.115273	1.4019	Peds + Adult LS LoSAI
9	TRUE	0.0672681	1.04382	Peds + Adult LS LoSAI
10	Permuted	0.26418	1.10793	Peds + Adult LS LoSAI
11	TRUE	0.0333283	1.26349	Peds + Adult LS LoSAI
12	Permuted	-0.191714	1.59988	Peds + Adult LS LoSAI
13	TRUE	0.323804	0.978562	Peds + Adult LS LoSAI
14	Permuted	0.169088	1.1986	Peds + Adult LS LoSAI
15	TRUE	0.176732	1.22325	Peds + Adult LS LoSAI
16	Permuted	0.454365	0.751616	Peds + Adult LS LoSAI
17	TRUE	0.296591	1.14687	Peds + Adult LS LoSAI
18	Permuted	0.0351629	1.22293	Peds + Adult LS LoSAI
19	TRUE	0.350711	1.13442	Peds + Adult LS LoSAI
20	Permuted	-0.0330225	1.05544	Peds + Adult LS LoSAI
21	TRUE	0.149519	1.43799	Peds + Adult LS LoSAI
22	Permuted	0.134536	1.03401	Peds + Adult LS LoSAI
23	TRUE	0.0238496	1.33133	Peds + Adult LS LoSAI
24	Permuted	-0.159609	1.15986	Peds + Adult LS LoSAI
25	TRUE	0.34001	0.917651	Peds + Adult LS LoSAI
26	Permuted	0.192631	1.23482	Peds + Adult LS LoSAI
27	TRUE	0.281303	0.84569	Peds + Adult LS LoSAI
28	Permuted	0.171228	1.12456	Peds + Adult LS LoSAI
29	TRUE	0.344596	0.931789	Peds + Adult LS LoSAI
30	Permuted	-0.0107017	0.971616	Peds + Adult LS LoSAI
31	TRUE	0.133313	1.25786	Peds + Adult LS LoSAI
32	Permuted	0.0691027	1.66477	Peds + Adult LS LoSAI
33	TRUE	0.248892	0.914121	Peds + Adult LS LoSAI
34	Permuted	-0.127809	1.65598	Peds + Adult LS LoSAI
35	TRUE	0.164195	1.23856	Peds + Adult LS LoSAI
36	Permuted	0.00122306	1.01875	Peds + Adult LS LoSAI
37	TRUE	0.283749	0.768884	Peds + Adult LS LoSAI
38	Permuted	0.187128	1.17006	Peds + Adult LS LoSAI
39	TRUE	0.0165113	1.47958	Peds + Adult LS LoSAI
40	Permuted	-0.0391378	1.34803	Peds + Adult LS LoSAI
41	TRUE	0.0727719	1.09655	Peds + Adult LS LoSAI
42	Permuted	-0.132702	1.3418	Peds + Adult LS LoSAI
43	TRUE	0.0143709	1.12983	Peds + Adult LS LoSAI
44	Permuted	0.022015	1.12361	Peds + Adult LS LoSAI
45	TRUE	0.119248	1.2184	Peds + Adult LS LoSAI
46	Permuted	0.0379147	1.14806	Peds + Adult LS LoSAI
47	TRUE	0.0210977	1.2346	Peds + Adult LS LoSAI
48	Permuted	-0.054426	1.43257	Peds + Adult LS LoSAI
49	TRUE	0.0825563	1.12956	Peds + Adult LS LoSAI
50	Permuted	0.00397493	1.91371	Peds + Adult LS LoSAI
51	TRUE	0.116496	0.956465	Peds + Adult LS LoSAI
52	Permuted	0.0467819	1.13308	Peds + Adult LS LoSAI
53	TRUE	0.196606	0.860721	Peds + Adult LS LoSAI
54	Permuted	0.0749122	1.15163	Peds + Adult LS LoSAI
55	TRUE	0.247363	1.1438	Peds + Adult LS LoSAI
56	Permuted	0.0999849	1.45834	Peds + Adult LS LoSAI
57	TRUE	0.0681854	1.04709	Peds + Adult LS LoSAI
58	Permuted	0.301483	1.47967	Peds + Adult LS LoSAI
59	TRUE	0.107323	0.926047	Peds + Adult LS LoSAI
60	Permuted	0.158997	1.11098	Peds + Adult LS LoSAI
61	TRUE	0.185599	0.777479	Peds + Adult LS LoSAI
62	Permuted	0.184682	1.15222	Peds + Adult LS LoSAI
63	TRUE	0.254701	1.07832	Peds + Adult LS LoSAI
64	Permuted	0.208225	1.20637	Peds + Adult LS LoSAI
65	TRUE	0.106712	1.20324	Peds + Adult LS LoSAI
66	Permuted	0.128727	1.29245	Peds + Adult LS LoSAI
67	TRUE	0.115273	1.17741	Peds + Adult LS LoSAI
68	Permuted	-0.215258	1.37619	Peds + Adult LS LoSAI
69	TRUE	0.480967	0.762957	Peds + Adult LS LoSAI
70	Permuted	0.385569	0.994703	Peds + Adult LS LoSAI
71	TRUE	0.180707	1.10833	Peds + Adult LS LoSAI
72	Permuted	-0.157774	1.43049	Peds + Adult LS LoSAI
73	TRUE	0.163278	1.12416	Peds + Adult LS LoSAI
74	Permuted	-0.263569	1.91805	Peds + Adult LS LoSAI
75	TRUE	0.0198747	1.258	Peds + Adult LS LoSAI
76	Permuted	-0.161443	1.07167	Peds + Adult LS LoSAI
77	TRUE	0.322275	1.09713	Peds + Adult LS LoSAI
78	Permuted	0.213118	1.16761	Peds + Adult LS LoSAI
79	TRUE	0.268155	1.37726	Peds + Adult LS LoSAI
80	Permuted	0.193243	1.39028	Peds + Adult LS LoSAI
81	TRUE	0.201499	1.09301	Peds + Adult LS LoSAI
82	Permuted	-0.110687	1.30819	Peds + Adult LS LoSAI
83	TRUE	0.269378	0.824162	Peds + Adult LS LoSAI
84	Permuted	0.191103	1.13284	Peds + Adult LS LoSAI
85	TRUE	0.129644	1.20472	Peds + Adult LS LoSAI
86	Permuted	0.322581	0.916244	Peds + Adult LS LoSAI
87	TRUE	0.120165	1.0393	Peds + Adult LS LoSAI
88	Permuted	-0.114356	1.35742	Peds + Adult LS LoSAI
89	TRUE	0.458035	0.939642	Peds + Adult LS LoSAI
90	Permuted	0.354381	0.991544	Peds + Adult LS LoSAI
91	TRUE	0.372726	1.04001	Peds + Adult LS LoSAI
92	Permuted	0.311268	1.12186	Peds + Adult LS LoSAI
93	TRUE	0.363248	0.968122	Peds + Adult LS LoSAI
94	Permuted	0.139734	1.94773	Peds + Adult LS LoSAI
95	TRUE	0.155022	0.966724	Peds + Adult LS LoSAI
96	Permuted	-0.0379147	1.24659	Peds + Adult LS LoSAI
97	TRUE	0.541814	0.882615	Peds + Adult LS LoSAI
98	Permuted	0.0214035	1.37201	Peds + Adult LS LoSAI
99	TRUE	0.172451	0.986509	Peds + Adult LS LoSAI
100	Permuted	-0.126586	1.64836	Peds + Adult LS LoSAI

## Sheet: Fig5C,E
	Figure	5C	5E
	spearman 2-sided p-value	0.082	0.0043
Sample	mLoSSI	LF #1	LF #2
SC126	17	0.566593	-0.928292
SC198	0	1.13022	0.659698
SC246	13	1.43778	-0.0981265
SC259	4	0.478762	0.919428
SC144	7	-1.01666	-1.18666
SC300	3	0.324132	0.867589
SC260	0	-1.35833	0.451902
SC222	14	0.715469	1.16017
SC266	4	-0.988214	0.804228
SC267	9	-0.0905175	0.356535
SC272	10	0.863328	0.118474
SC275	5	-1.14218	0.739219
HJ809	61	1.14592	-1.59976
HJ867	13	-1.13804	-0.898778
SC361	9	-1.56123	-0.637357
SC388	0	0.320775	0.624884
SC391	12	0.952059	-1.32163
SC424	0	0.873555	0.872102
SC442	1	-0.430247	-0.385431
SC443	4	-1.08866	1.04897
SC457	52	0.913874	-0.875844
SC455	2	-1.30362	0.495103
SC389	5	1.12917	-0.920434
SC408	5	-1.1374	-1.06893
SC409	12	-1.24341	-0.41586
SC445	5	0.327972	0.903664
SC446	13	1.31891	0.315139
